# Supplementary material for: Detection of Chromosomal Structural Alterations in Single Cells by SNP Arrays: A Systematic Survey of Amplification Bias and Optimized Workflow
Source: PLoS One. 2007 Dec 12;2(12):e1306. doi: 10.1371/journal.pone.0001306 (PMC2111048; doi:10.1371/journal.pone.0001306)
Supplement: Table S1 — (0.03 MB XLS) [file pone.0001306.s001.xls]

## Sheet: table 1
Supplementary Table S1. SNPs used in the Taqman genotyping assay
NCBI SNP reference	chromosome	cytogenetic Band	allele1	allele2	context sequence	minor allele freq - Japanese
rs3765793	Chr01	1q42.3b	A	T	TGTTTATGTTCATTTGTACTCAAAA[A/T]CTATGGTTAACTCAAAAGCCACTCT	0.26
rs1895694	Chr02	2q22.3c	C	T	TTTATAGAGTTGGTTGCTTTGCAGA[C/T]AATCTTTGTACCACACTTTCAGAAA	0.33
rs3804669	Chr03	3q24c	T	C	TTCTACAGCCCTTTATGTATAAATA[T/C]GTACAAACATAGACACAGTCTAAGT	0.46
rs3733242	Chr04	4q21.1b	T	C	GAAAGAGGCCAAGAAGAGATGCTGC[T/C]GCTCTTCCACCATCTCACCCCTCGT	0.35
rs698287	Chr05	5q31.3e	G	A	AGAAGATTTATAGTCTTATGAATGA[G/A]TAAATTCTAGATCTTTGGAGGTTGA	0.36
rs4706387	Chr06	6q15e	A	T	CCTTTTTTTTCTTTCTTGTGTTTTT[A/T]AATGTGCAATGAAATGTTTTAAAGT	0.22
rs2074711	Chr07	7q36.1a	C	T	ATATGTAAACAAGTGTACCTTATTC[C/T]GAGGTTAAGATGATCAGAATTTTTC	0.49
rs625979	Chr08	8q12.2a	G	T	TTATTCAGCTATTACTTTCCCATGT[G/T]CTACCATAAGTGAGGCTTTGTGCTA	0.27
rs1007971	Chr09	9q34.2b	C	G	TGAGCAGGAATCCTTGGAGATTTGA[C/G]CCGGGGTCCACCTCTGGACAAGCAC	0.38
rs2306604	Chr10	10q21.1e	A	G	AATAAAATATGGTAGAATGTCATCA[A/G]GTATTCTTCAGTTAGGCAGAAGTGG	0.47
rs7110302	Chr11	11q13.1f	T	C	CACTAGCTTCATAAGGACAGAATGG[T/C]CCACCATTGCTGCCACATCCCATCT	0.44
rs3782219	Chr12	12q24.22b	C	T	CTGGGTGCTTTATTTAGGACTCCAC[C/T]CTACAATTTGCAGGCTAAGTTGCAA	0.38
rs1923884	Chr13	13q14.2a	C	T	TTGCTCTTGTGGTCACTGTTCTCGT[C/T]CTGATCAGCTGACACTATTTGTACC	0.49
rs3784173	Chr14	14q13.1a	A	G	TTCTGGAATCTCTCTAATCTCTGCA[A/G]TGATTTTCTGAGCTACAGGATGGCA	0.49
rs2137977	Chr15	15q24.3b	C	T	AGAAAAACAGACTTCAGAAAGGACA[C/T]AATACATTTTTCTTCTCTAAAATAA	0.2
rs1800566	Chr16	16q22.1e	A	G	TGCCCAATGCTATATGTCAGTTGAG[A/G]TTCTAAGACTTGGAAGCCACAGAAA	0.35
rs11657541	Chr17	17q24.2c	G	T	TTATCTCTGAGCGTTAAGACTGATT[G/T]TTCCCCCCACTGAACATCTTAGTGT	0.33
rs1217617	Chr18	18q21.1f	A	T	GTACCCACTATGGGGTCTGGGAAAA[G/T]GGCTGTAAAGATGTCGCTCCCCGAA	0.3
rs9991	Chr19	19q13.33c	A	G	TTGGGGGCAGACACCCTTCTCTTCC[A/G]GTACCCTTGAACATGGTGTCAGGGT	0.36
rs3746816	Chr20	20q13.13b	T	C	CAGGGACCCAGGGAGAAGCCCACTT[T/C]TCAAAAACTAGAGTCCACCAGGGGC	0.3
rs2268248	Chr21	21q22.11c	A	G	GGCAGGGCGGTGCCACCAGTCAGGG[A/G]GCTGTTGGTGTCACCCAGCTGAGAC	0.43
rs4140571	Chr22	22q12.1c	A	C	AGGCAAGAAGAAAAATAGTGATTGC[A/C]GAGACCTCAAAAATGACAGCAGAAC	0.45
rs2280964	ChrX	Xq13.1d	C	T	TCGAGTCTACTTGCCCCCCGCCCCC[C/T]CCATTTTGCAGACGAGACACCGAAG	0.48
